# Supplementary material for: Using large language models to accelerate communication for eye gaze typing users with ALS
Source: Nat Commun. 2024 Nov 1;15:9449. doi: 10.1038/s41467-024-53873-3 (PMC11530652; doi:10.1038/s41467-024-53873-3)
Supplement: Supplementary file 4 — Source Data [file 41467_2024_53873_MOESM4_ESM.txt]

=== figure_2_panel_a ===
Simulation Strategy,Context,Mean KSR
Gboard,none,0.4830295457932047
Strategy 1 (v1),all,0.6219866414953655
Srategy 2 (v1),all,0.6468728875130492
Strategy 2A (v1),all,0.6421329312066953
Strategy 1 (v2),all,0.6403313178639704
Strategy 2 (v2),all,0.6566488667291842
Strategy 2A (v2),all,0.6473960527269753
Strategy 1 (v1),none,0.4944365339397591
Srategy 2 (v1),none,0.5247023842884055
Strategy 2A (v1),none,0.5112838587657984
Strategy 1 (v2),none,0.5434860628678683
Strategy 2 (v2),none,0.5516304409922481
Strategy 2A (v2),none,0.5247707917177548

=== figure_2_panel_b ===
strategy,top_n,ksr_means
Gboard,1,0.280193788899088
Gboard,2,0.39186271862462474
Gboard,3,0.43674707494377313
Gboard,4,0.4627813178278903
Gboard,5,0.4830295457932047
v2: Strategy 2 (Context: all),1,0.5830309565675298
v2: Strategy 2 (Context: all),2,0.6260396078413545
v2: Strategy 2 (Context: all),3,0.6414556293244119
v2: Strategy 2 (Context: all),4,0.6523202895737144
v2: Strategy 2 (Context: all),5,0.6566488667291842
v2: Strategy 2 (Context: none),1,0.4635282840177859
v2: Strategy 2 (Context: none),2,0.509684185646049
v2: Strategy 2 (Context: none),3,0.53103970835145
v2: Strategy 2 (Context: none),4,0.5458389952007023
v2: Strategy 2 (Context: none),5,0.5516304409922481

=== figure_2_panel_c ===
strategy,top_n,single_server_call_fractions
v2: Strategy 2 (Context: all),1,0.4582470669427191
v2: Strategy 2 (Context: all),2,0.5638371290545203
v2: Strategy 2 (Context: all),3,0.6024844720496895
v2: Strategy 2 (Context: all),4,0.6369910282953761
v2: Strategy 2 (Context: all),5,0.6570048309178744
v2: Strategy 2 (Context: none),1,0.23947550034506557
v2: Strategy 2 (Context: none),2,0.2974465148378192
v2: Strategy 2 (Context: none),3,0.32643202208419597
v2: Strategy 2 (Context: none),4,0.3526570048309179
v2: Strategy 2 (Context: none),5,0.36438923395445133

=== figure_6 ===
SubjectGroup,Condition,wpm_mean,wpm_ci95,ksr_mean,ksr_ci95,single_server_call_ratios_mean,single_server_call_ratios_ci95,fm_selection_ratios_mean,fm_selection_ratios_ci95
OneFinger,"Baseline, Scripted",25.783673241468986,3.846786379182157,0.06477962917806278,0.1136621731913701,,,,
OneFinger,"SpeakFaster, Scripted",30.75396912387905,5.811184323215446,0.6080589702807931,0.023851892209374722,73.45679004987082,5.872021787580771,47.73809523809524,17.104190519674802
OneFinger,"Baseline, Unscripted",25.404962610491868,4.860795501178499,-0.025499690007304412,0.05252421971864353,,,,
OneFinger,"SpeakFaster, Unscripted",23.31399754754817,6.499813852663219,0.3153285228064677,0.19451137698696536,62.80864278475443,11.71284374905443,51.11111111111111,24.522976880096106
NoConstraint,"Baseline, Scripted",30.167127719780456,7.258867974316637,-0.007136093107756656,0.11290499250065059,,,,
NoConstraint,"SpeakFaster, Scripted",30.463737942969914,6.16183472140429,0.5762007584637693,0.03821154565447957,76.11111134290695,8.580831269018297,60.873015873015866,9.79841256984461
NoConstraint,"Baseline, Unscripted",28.62397629090401,5.969425413780974,-0.0907745197075067,0.11481470709605843,,,,
NoConstraint,"SpeakFaster, Unscripted",23.868124811566794,3.744963664026147,0.4568366569387625,0.07782347631212294,67.77777880430222,8.546216958710245,40.208333333333336,27.248028566556677

=== figure_7 ===
dialog_turn_type,sim_ae_ksr,user_ae_ksr
Scripted,0.7000000000000001,0.6666666666666666
Scripted,0.5625,0.4625
Scripted,0.7142857142857143,0.6547619047619048
Scripted,0.71875,0.71875
Scripted,0.5918367346938774,0.4334433347807208
Scripted,0.2510822510822511,0.0129032258064516
Scripted,0.5882352941176471,0.2843137254901961
Scripted,0.5625,0.5625
Scripted,0.7142857142857143,0.6825396825396827
Scripted,0.7555555555555555,0.6711111111111111
Scripted,0.5454545454545454,0.45454545454545453
Scripted,0.7333333333333334,0.7266666666666668
Scripted,0.2631578947368421,0.08791866028708134
Scripted,0.7575757575757577,0.7575757575757576
Scripted,0.7199999999999999,0.7
Scripted,0.6315789473684211,0.5526315789473684
Scripted,0.5714285714285714,0.26756756756756755
Scripted,0.7142857142857143,0.6828416149068324
Scripted,0.7000000000000001,0.5944444444444446
Scripted,0.6521739130434784,0.6376811594202899
Scripted,0.6097560975609756,0.3953252032520325
Scripted,0.6857142857142858,0.4667384026781444
Scripted,0.7272727272727274,0.7272727272727274
Scripted,0.5210084033613445,0.42023172905525846
Scripted,0.5989010989010989,0.6813186813186815
Scripted,0.6428571428571429,0.4583333333333332
Scripted,0.4705882352941177,0.33116883116883117
Scripted,0.6785714285714287,0.6785714285714287
Scripted,0.5625,0.5089285714285714
Scripted,0.5047619047619046,0.1979591836734694
Scripted,0.7199999999999999,0.697142857142857
Scripted,0.7674418604651164,0.7488372093023256
Scripted,0.7599999999999999,0.7599999999999999
Scripted,0.7428571428571429,0.7428571428571429
Scripted,0.7307692307692308,0.7307692307692308
Scripted,0.7142857142857143,0.6777777777777778
Scripted,0.6666666666666669,0.6666666666666669
Scripted,0.45918367346938777,0.34285714285714286
Scripted,0.7555555555555555,0.7555555555555555
Scripted,0.7184873949579833,0.583111954459203
Scripted,0.7619047619047619,0.6825396825396824
Scripted,0.6666666666666669,0.6666666666666667
Scripted,0.6470588235294118,0.6339869281045751
Scripted,0.6799999999999998,0.6799999999999998
Scripted,0.7096774193548389,0.6810035842293908
Scripted,0.6864111498257838,0.6556464900197175
Scripted,0.6774193548387099,0.5474095796676441
Scripted,0.5,0.5
Scripted,0.48,0.24
Scripted,0.6666666666666669,0.6666666666666669
Scripted,0.7665505226480835,0.7317073170731707
Scripted,0.6923076923076924,0.6923076923076924
Scripted,0.689655172413793,0.6896551724137931
Scripted,0.7142857142857143,0.7012987012987013
Scripted,0.7096774193548389,0.6589861751152074
Scripted,0.7000000000000001,0.6999999999999998
Scripted,0.7297297297297297,0.7297297297297297
Scripted,0.6666666666666669,0.6111111111111112
Scripted,0.6875,0.6875
Scripted,0.6785714285714287,0.6785714285714285
Unscripted,0.75,0.75
Unscripted,0.56,0.4
Unscripted,0.725,0.65
Unscripted,0.65,0.65
Unscripted,0.7105263157894737,0.631578947368421
Unscripted,0.1333333333333333,-1.1333333333333333
Unscripted,0.5897435897435898,0.717948717948718
Unscripted,0.7297297297297297,0.6756756756756757
Unscripted,0.75,0.75
Unscripted,0.75,0.6
Unscripted,0.6428571428571428,0.6428571428571428
Unscripted,0.7333333333333334,0.7333333333333334
Unscripted,0.6363636363636364,0.6363636363636364
Unscripted,0.19354838709677424,0.0
Unscripted,0.39473684210526316,0.368421052631579
Unscripted,0.5909090909090908,0.5909090909090908
Unscripted,0.7391304347826086,0.7391304347826086
Unscripted,0.7,0.7
Unscripted,0.7333333333333334,0.7333333333333334
Unscripted,0.5555555555555556,0.5555555555555556
Unscripted,0.35,-0.10000000000000009
Unscripted,0.6470588235294117,0.6470588235294117
Unscripted,0.43548387096774194,0.06451612903225812
Unscripted,0.6282051282051282,0.10256410256410253
Unscripted,0.31034482758620685,0.27586206896551724
Unscripted,0.7297297297297297,0.7297297297297297
Unscripted,0.72,0.72
Unscripted,0.45833333333333337,0.34615384615384615
Unscripted,0.19999999999999996,0.19999999999999996
Unscripted,0.24074074074074076,0.40740740740740744
Unscripted,0.5945945945945945,0.3513513513513513
Unscripted,0.4722222222222222,0.05555555555555558
Unscripted,0.6111111111111112,0.6111111111111112
Unscripted,0.4473684210526316,-0.3157894736842106
Unscripted,0.6923076923076923,0.3589743589743589
Unscripted,0.6818181818181819,0.6818181818181819
Unscripted,0.0,0.0
Unscripted,0.7333333333333334,0.7333333333333334
Unscripted,0.6956521739130435,0.6956521739130435
Unscripted,0.6666666666666667,0.6666666666666667
Unscripted,0.6451612903225806,0.6451612903225806
Unscripted,0.7407407407407407,0.7407407407407407
Unscripted,0.7333333333333334,0.7333333333333334
Unscripted,0.25,-0.050000000000000044
Unscripted,0.2941176470588235,-0.17647058823529416
Unscripted,0.7,0.7
Unscripted,0.7142857142857143,0.33333333333333337
Unscripted,0.7666666666666666,0.7666666666666666
Unscripted,0.7857142857142857,0.38095238095238093
Unscripted,0.7333333333333334,0.7333333333333334
Unscripted,0.18518518518518523,0.2592592592592593
Unscripted,0.6296296296296297,0.6296296296296297
Unscripted,0.7435897435897436,0.7435897435897436
Unscripted,0.5625,0.5
Unscripted,0.6799999999999999,0.36
Unscripted,0.5,0.5
Unscripted,0.631578947368421,0.631578947368421
Unscripted,0.0,0.0
Unscripted,0.37037037037037035,0.5185185185185186
Unscripted,0.5454545454545454,0.5454545454545454
Unscripted,0.625,0.625
Unscripted,0.19999999999999996,0.19999999999999996
Unscripted,-0.5,-0.5
Unscripted,0.46,0.52
Unscripted,0.7407407407407407,0.7407407407407407
Unscripted,0.7407407407407407,0.7407407407407407
Unscripted,0.43333333333333335,0.06666666666666665
Unscripted,0.6666666666666667,0.6666666666666667
Unscripted,-0.5,-0.5
Unscripted,0.6111111111111112,0.05555555555555558
Unscripted,0.3048780487804878,0.24390243902439024
Unscripted,0.78125,0.78125
Unscripted,0.575,0.6
Unscripted,0.16666666666666663,0.11111111111111116
Unscripted,0.6956521739130435,0.6956521739130435
Unscripted,0.6363636363636364,0.6363636363636364
Unscripted,0.303030303030303,-0.21212121212121215
Unscripted,0.5384615384615384,0.5384615384615384
Unscripted,0.7272727272727273,0.7272727272727273
Unscripted,0.5555555555555556,0.5555555555555556
Unscripted,0.6538461538461539,0.5769230769230769
Unscripted,0.6923076923076923,0.5
Unscripted,0.5,-0.44999999999999996
Unscripted,0.6,0.6
Unscripted,0.5625,0.0
Unscripted,0.6666666666666667,0.6666666666666667
Unscripted,0.5813953488372092,0.13953488372093026
Unscripted,0.6,0.6
Unscripted,0.5714285714285714,0.5714285714285714
Unscripted,0.26315789473684215,-0.05263157894736836
Unscripted,0.5,0.09999999999999998
Unscripted,0.4545454545454546,0.2727272727272727
Unscripted,0.5,0.4
Unscripted,0.6,0.6
Unscripted,0.5714285714285714,0.4285714285714286
Unscripted,0.7272727272727273,0.7272727272727273
Unscripted,0.6111111111111112,0.6111111111111112
Unscripted,0.7428571428571429,0.7142857142857143
Unscripted,0.4523809523809524,0.1428571428571429
Unscripted,0.6785714285714286,0.5714285714285714
Unscripted,0.7878787878787878,0.7878787878787878
Unscripted,0.625,0.625
Unscripted,0.7435897435897436,0.7435897435897436
Unscripted,0.5333333333333333,0.33333333333333337
Unscripted,0.33333333333333337,0.33333333333333337
Unscripted,-0.5,-0.5
Unscripted,0.23809523809523814,-0.1428571428571428
Unscripted,0.3292682926829268,-0.04878048780487809
Unscripted,0.25,0.25
Unscripted,0.7441860465116279,0.7441860465116279
Unscripted,0.7962962962962963,0.7962962962962963
Unscripted,0.5476190476190477,0.2857142857142857
Unscripted,0.5,-0.13157894736842102
Unscripted,0.5777777777777777,0.5111111111111111
Unscripted,0.6111111111111112,0.6111111111111112
Unscripted,0.7222222222222222,0.6666666666666667
Unscripted,0.61,0.42000000000000004
Unscripted,0.6153846153846154,0.6153846153846154
Unscripted,0.7142857142857143,0.7142857142857143
Unscripted,0.7142857142857143,0.7142857142857143
Unscripted,0.125,-0.1875
Unscripted,0.25,0.25
Unscripted,0.5,-2.25
Unscripted,0.6666666666666667,0.0
Unscripted,0.6153846153846154,0.6153846153846154
Unscripted,0.7741935483870968,0.7741935483870968
Unscripted,0.34375,0.28125
Unscripted,0.736842105263158,0.7631578947368421
Unscripted,0.33333333333333337,0.15555555555555556
Unscripted,0.671875,0.6875
Unscripted,0.7407407407407407,0.7407407407407407
Unscripted,0.5384615384615384,0.3589743589743589
Unscripted,0.72,0.72
Unscripted,0.5714285714285714,0.5714285714285714
Unscripted,0.7241379310344828,0.7241379310344828
Unscripted,0.6111111111111112,0.6111111111111112
Unscripted,0.25,0.25
Unscripted,-0.10000000000000003,-1.7000000000000002
Unscripted,0.7142857142857143,-1.4285714285714284
Unscripted,0.4285714285714286,0.4285714285714286
Unscripted,0.5714285714285714,0.5714285714285714
Unscripted,0.0,0.0
Unscripted,0.7,0.7
Unscripted,0.22619047619047616,0.11904761904761907
Unscripted,0.16666666666666669,-0.11111111111111116
Unscripted,0.5208333333333334,-0.5
Unscripted,0.625,0.625
Unscripted,0.4444444444444444,0.4444444444444444
Unscripted,0.5,0.7222222222222222
Unscripted,0.6666666666666667,0.5
Unscripted,0.4444444444444444,0.4444444444444444
Unscripted,0.31818181818181823,0.18181818181818177
Unscripted,0.6551724137931034,0.6551724137931034
Unscripted,0.6842105263157895,0.6842105263157895
Unscripted,0.625,0.625
Unscripted,0.6666666666666667,0.6666666666666667
Unscripted,-0.5,-0.5
Unscripted,0.75,0.75
Unscripted,0.5833333333333333,0.5833333333333333
Unscripted,0.7391304347826086,0.7391304347826086

=== figure_8_panel_a ===
subject_group,timing_metric_type,condition,is_unscripted,time_interval_millis_mean,time_interval_millis_ci95
OneFinger,IKI,Baseline,False,581.8825090298077,157.3846139570506
OneFinger,IKI,SpeakFaster,False,782.3363830798265,183.21633493930307
OneFinger,AE selection time,SpeakFaster,False,3417.423166513569,653.8062127473121
OneFinger,FillMask selection time,SpeakFaster,False,1940.1128205128205,377.85135656157905
OneFinger,IKI,Baseline,True,546.8414833896987,133.24139544571463
OneFinger,IKI,SpeakFaster,True,964.8397259021172,224.799088462504
OneFinger,AE selection time,SpeakFaster,True,2884.154970760234,598.7104510545566
OneFinger,FillMask selection time,SpeakFaster,True,1631.2222222222222,144.55002860100373
NoConstraint,IKI,Baseline,False,550.2540340357751,295.533051747947
NoConstraint,IKI,SpeakFaster,False,739.9242591941326,207.49678086282967
NoConstraint,AE selection time,SpeakFaster,False,3417.423166513569,653.8062127473121
NoConstraint,FillMask selection time,SpeakFaster,False,1940.1128205128205,377.85135656157905
NoConstraint,IKI,Baseline,True,491.5202374384615,242.59961792103624
NoConstraint,IKI,SpeakFaster,True,839.4952420242987,258.17216171334627
NoConstraint,AE selection time,SpeakFaster,True,2884.154970760234,598.7104510545566
NoConstraint,FillMask selection time,SpeakFaster,True,1631.2222222222222,144.55002860100373
Both,AE server latency,SpeakFaster,,1231.328947368421,92.085852771058
Both,FillMask server latency,SpeakFaster,,672.2037037037037,38.18803166646143

=== figure_8_panel_b ===
phrase_length_bin_num_words,ae_selection_time_millis_mean,ae_selection_time_millis_ci95
0-2,1988.28,196.52412512366615
2-4,2588.5714285714284,239.3363055860887
4-6,2974.074324324324,257.59098104326137
6-8,3878.771186440678,522.4536817019244
8+,4481.976744186047,909.6889330300618

=== figure_9_panel_a ===
condition,is_unscripted,wpm_mean,wpm_ci95
Baseline,False,4.051622984751882,0.7421522897517951
SpeakFaster,False,6.53528052640306,1.298576153555856
Baseline,True,4.361157162793833,0.997475490509454
SpeakFaster,True,6.383475722715942,3.624218484184102

=== figure_9_panel_b ===
condition,is_unscripted,ksr_mean,ksr_ci95
Baseline,False,0.22698513738382506,0.11540328321312045
SpeakFaster,False,0.3601506524310095,0.10910492520708176
Baseline,True,0.022763347763347763,0.2708677121799782
SpeakFaster,True,0.15266934035208893,0.28634623594335756

=== figure_9_panel_c ===
condition,wpm_mean,wpm_ci095
Baseline,8.100502352304385,0.2610119333860066
SpeakFaster,10.43515588138442,2.6008511407269244

=== figure_9_panel_d ===
condition,ksr_mean,ksr_ci095
Baseline,-0.13986102351415036,0.0554488282600777
SpeakFaster,0.32316110879329263,0.1468480679031258

=== figure_10_panel_a ===
condition,is_unscripted,timing_metric,mean_value_millis,ci95_value_millis
Baseline,False,IKI,4388.889328063241,554.11561346175
SpeakFaster,False,IKI,4952.547826086957,685.7772003687016
SpeakFaster,False,ae_selection_time,12732.57142857143,5207.277939192415
SpeakFaster,False,fm_selection_time,7032.571428571428,4584.082095599947
Baseline,True,IKI,3511.7916666666665,712.7529693836568
SpeakFaster,True,IKI,4077.2631578947367,614.1074230321128
SpeakFaster,True,ae_selection_time,21225.5,19807.558133371716
SpeakFaster,True,fm_selection_time,4745.0,2023.2759744093792
SpeakFaster,,ae_server_latency,842.2704402515724,50.46210548074108
SpeakFaster,,fm_server_latency,686.4615384615385,47.64644415484559

=== figure_10_panel_b ===
condition,event_type,interval_millis
AAC Baseline,Keystrokes,14774.48501383334
AAC Baseline,Misc.,1741.5596806542144
AAC SpeakFaster,Keystrokes,5385.409082626695
AAC SpeakFaster,LLM latencies,1062.8858479144994
AAC SpeakFaster,KeywordAE actions,2304.744611753344
AAC SpeakFaster,FillMask actions,1847.0116487455193
AAC SpeakFaster,Misc.,1380.437415557847
Non-AAC Baseline,Keystrokes,2252.4732460579075
Non-AAC Baseline,Misc.,301.86181888171086
Non-AAC SpeakFaster,Keystrokes,836.1027624833844
Non-AAC SpeakFaster,LLM latencies,360.946537059956
Non-AAC SpeakFaster,KeywordAE actions,1172.4646929047829
Non-AAC SpeakFaster,FillMask actions,201.50679439307152
Non-AAC SpeakFaster,Misc.,106.02486816864865

=== figure_s1_panel_a ===
keyword_config,word_abbrev_len_limit,mean_accuracy_top5,sd_accuracy_top5
(v2) Initials-only,,0.7259552042160738,0.0018632589754586126
(v1) Initials-only,None,0.7638326585695007,0.0019085203270892152
random_1,2,0.7536231884057972,0.006718075775484577
random_1,3,0.7654808959156786,0.003726517950917225
random_1,4,0.7891963109354414,0.00492971987717249
random_1,5,0.7918313570487484,0.006718075775484562
random_1,inf,0.8063241106719369,0.0032272592131530487
random_1 (v1),inf,0.8097165991902834,0.0
random_2,2,0.766798418972332,0.008538525294344993
random_2,3,0.8036890645586298,0.008121757579669266
random_2,4,0.8208168642951251,0.006718075775484562
random_2,5,0.8326745718050065,0.006718075775484577
random_2,inf,0.8563899868247695,0.004929719877172539
random_2 (v1),inf,0.8609986504723347,0.010098940315179335
random_3,2,0.7905138339920948,0.0
random_3,3,0.8616600790513833,0.0055897769263758895
random_3,4,0.8801054018445322,0.004929719877172539
random_3,5,0.8814229249011859,0.006454518426306143
random_3,inf,0.9064558629776021,0.00492971987717249
random_3 (v1),inf,0.9338731443994602,0.0019085203270892152
random_4,2,0.8010540184453229,0.0018632589754586126
random_4,3,0.86034255599473,0.0018632589754586126
random_4,4,0.8932806324110673,0.012909036852612242
random_4,5,0.8906455862977603,0.006718075775484562
random_4,inf,0.9209486166007905,0.008538525294345043
random_4 (v1),inf,0.9554655870445344,0.0033056541737964476
random_5,2,0.8181818181818182,0.00853852529434501
random_5,3,0.8866930171277998,0.003726517950917225
random_5,4,0.9183135704874835,0.0018632589754586126
random_5,5,0.9314888010540184,0.004929719877172539
random_5,inf,0.9314888010540184,0.0018632589754586648
random_5 (v1),inf,0.9392712550607287,0.0

=== figure_s1_panel_b ===
model_version,context,keywords,dialogue_turn_number,mean_top5_exact_match_accuracy,std_top5_exact_match_accuracy
(v1),all,Keywords: 1,2,0.7952755905511811,0.0
(v1),all,Keywords: 1,3,0.7842323651452282,0.004149377593360981
(v1),all,Keywords: 1,4,0.7124463519313304,0.00858369098712447
(v1),all,Keywords: 1,5,0.7083333333333334,0.0
(v1),all,Keywords: 1,6,0.6194690265486725,0.008849557522123908
(v2),all,Keywords: 1,2,0.7979002624671917,0.0037118466204018176
(v2),all,Keywords: 1,3,0.7842323651452282,0.010163857853872072
(v2),all,Keywords: 1,4,0.7253218884120173,0.016058615393879573
(v2),all,Keywords: 1,5,0.6958333333333333,0.0
(v2),all,Keywords: 1,6,0.6179941002949852,0.011037337424111898
(v2),all,Keywords: 1,2,0.7524606299212598,0.01171838671239236
(v2),all,Keywords: 1,3,0.7193983402489628,0.009936329906985482
(v2),all,Keywords: 1,4,0.6597179644389944,0.011404705847785555
(v2),all,Keywords: 1,5,0.6513888888888889,0.00856168611523466
(v2),all,Keywords: 1,6,0.5929203539823009,0.015070253421173798
(v2),all,Initials-only,2,0.7388451443569554,0.011289140770397128
(v2),all,Initials-only,3,0.6970954356846472,0.005868106067938133
(v2),all,Initials-only,4,0.6094420600858369,0.003504277171363611
(v2),all,Initials-only,5,0.6444444444444444,0.007856742013183886
(v2),all,Initials-only,6,0.5339233038348082,0.013677903385686847
(v1),none,Keywords: 1,1,0.6911764705882353,0.003676470588235281
(v1),none,Keywords: 1,2,0.4803149606299213,0.00787401574803151
(v1),none,Keywords: 1,3,0.45228215767634855,0.0
(v1),none,Keywords: 1,4,0.37339055793991416,0.0
(v1),none,Keywords: 1,5,0.4291666666666667,0.00416666666666668
(v1),none,Keywords: 1,6,0.38716814159292035,0.006637168141592931
(v2),none,Keywords: 1,1,0.6875,0.0030018256651754525
(v2),none,Keywords: 1,2,0.4803149606299213,0.012858213872877574
(v2),none,Keywords: 1,3,0.44398340248962653,0.010163857853872095
(v2),none,Keywords: 1,4,0.3805436337625179,0.00809278147280739
(v2),none,Keywords: 1,5,0.4361111111111111,0.003928371006591917
(v2),none,Keywords: 1,6,0.37905604719764013,0.008343442845858954
(v2),none,Keywords: 1,1,0.5978860294117647,0.02004751296984121
(v2),none,Keywords: 1,2,0.3799212598425197,0.011135539861205466
(v2),none,Keywords: 1,3,0.4139004149377593,0.011316091405223777
(v2),none,Keywords: 1,4,0.276824034334764,0.02080549295028467
(v2),none,Keywords: 1,5,0.3526041666666667,0.011956500295051043
(v2),none,Keywords: 1,6,0.31969026548672563,0.012466181050425495
(v2),none,Initials-only,1,0.573529411764706,0.006003651330350951
(v2),none,Initials-only,2,0.3188976377952756,0.008504909053028697
(v2),none,Initials-only,3,0.3416320885200553,0.0019560353559793776
(v2),none,Initials-only,4,0.23319027181688123,0.0053528717979598635
(v2),none,Initials-only,5,0.2986111111111111,0.027287337089428466
(v2),none,Initials-only,6,0.2463126843657817,0.002085860711464745

=== figure_s1_panel_c ===
acronym_length_bins,acronym_length_lb,acronym_length_ub,keyword_config_name,top5acc_mean,top5acc_std
1-2,1,2,(v1) Keywords: 1 (no limit),0.9411764705882353,0.0
1-2,1,2,(v2) Initials-only,0.7254901960784315,0.033961780540566214
1-2,1,2,(v2) Keywords: 1 (limit: 2 chars),0.823529411764706,0.0
1-2,1,2,(v2) Keywords: 1 (no limit),0.9411764705882352,0.0
3-4,3,4,(v1) Keywords: 1 (no limit),0.8823529411764706,0.0
3-4,3,4,(v2) Initials-only,0.8333333333333334,0.00849044513514159
3-4,3,4,(v2) Keywords: 1 (limit: 2 chars),0.8333333333333334,0.008490445135141605
3-4,3,4,(v2) Keywords: 1 (no limit),0.8872549019607843,0.00849044513514155
5-6,5,6,(v1) Keywords: 1 (no limit),0.8430232558139534,0.008222171874262156
5-6,5,6,(v2) Initials-only,0.7403100775193798,0.029262924167716056
5-6,5,6,(v2) Keywords: 1 (limit: 2 chars),0.7635658914728682,0.01776192129827848
5-6,5,6,(v2) Keywords: 1 (no limit),0.8449612403100776,0.013426750446270279
7-8,7,8,(v1) Keywords: 1 (no limit),0.6896551724137931,0.0
7-8,7,8,(v2) Initials-only,0.7528735632183908,0.009954314986027979
7-8,7,8,(v2) Keywords: 1 (limit: 2 chars),0.7413793103448275,0.01724137931034482
7-8,7,8,(v2) Keywords: 1 (no limit),0.7011494252873564,0.009954314986027979
9-10,9,10,(v1) Keywords: 1 (no limit),0.54,0.028284271247461926
9-10,9,10,(v2) Initials-only,0.4533333333333333,0.023094010767585025
9-10,9,10,(v2) Keywords: 1 (limit: 2 chars),0.52,0.08
9-10,9,10,(v2) Keywords: 1 (no limit),0.52,0.0

=== figure_s3 ===
Context,Words,dialog_turn_number,top5acc_mean
all,stop words,1,
all,stop words,2,0.9982758620689656
all,stop words,3,0.9967266775777414
all,stop words,4,1.0
all,stop words,5,0.9982993197278912
all,stop words,6,0.9919354838709677
all,non-stop words,1,
all,non-stop words,2,0.9598070739549839
all,non-stop words,3,0.9584775086505191
all,non-stop words,4,0.972972972972973
all,non-stop words,5,0.9667774086378738
all,non-stop words,6,0.9520426287744227
none,stop words,1,0.9989059080962801
none,stop words,2,0.993103448275862
none,stop words,3,0.9918166939443536
none,stop words,4,0.9910233393177738
none,stop words,5,0.9914965986394558
none,stop words,6,0.9899193548387096
none,non-stop words,1,0.9343434343434344
none,non-stop words,2,0.8906752411575563
none,non-stop words,3,0.8633217993079585
none,non-stop words,4,0.8585055643879174
none,non-stop words,5,0.8737541528239202
none,non-stop words,6,0.8419182948490231

=== figure_s4 ===
simulation_strategy,context,ksr
Strategy 1,all,0.6403313178639704
Strategy 2,all,0.6566488667291842
Strategy 2a,all,0.6473960527269753
Gboard,none,0.4830295457932047
Strategy 1,none,0.5434860628678683
Strategy 2,none,0.5516304409922481
Strategy 2a,none,0.5247707917177548

=== figure_s6 ===
practice_dialog_turn_number,subject,mean_wpm,std_wpm
1,non_AAC_users,11.02154067419168,3.298767391225069
2,non_AAC_users,17.740570902338973,4.0460663511403885
3,non_AAC_users,21.08193112219149,6.09366612218311
4,non_AAC_users,21.772809077860614,6.941478972300816
5,non_AAC_users,18.333069600648976,5.497113531870988
6,non_AAC_users,24.012321139928524,6.937093170383449
1,LP1,1.727051007619849,
2,LP1,7.233754898278483,
3,LP1,6.853913135360024,
4,LP1,3.87857016466762,
5,LP1,8.094483161476779,
6,LP1,7.0072667383856,
7,LP1,7.0982662795948315,
8,LP1,4.055782956530235,
9,LP1,5.762623537919305,
10,LP1,6.425747189283548,
11,LP1,15.21459249375721,
12,LP1,9.8061232685718,
13,LP1,9.537142373653916,
14,LP1,15.561452387546296,
15,LP1,17.869737825124478,
16,LP1,26.193015145979135,
17,LP1,17.215580386021283,
18,LP1,16.454219498782297,
19,LP1,23.743900517946198,
20,LP1,12.842559012281074,

=== table_s1 ===
dialogue_corpus,abbreviation_keyword_type_or_fillmask,train_num_examples,train_mean_tokens_per_example,train_sd_tokens_per_example,dev_num_examples,dev_mean_tokens_per_example,dev_sd_tokens_per_example,test_num_examples,test_mean_tokens_per_example,test_sd_tokens_per_example
Turk Dialogues Corrected (TDC),Initials-only,8590,50.5,21.3,2800,50.6,21.4,2800,51.1,21.9
Turk Dialogues Corrected (TDC),Complete,7948,51.5,21.4,2569,51.7,21.6,2545,52.1,21.9
Turk Dialogues Corrected (TDC),Incomplete,15158,60.3,22.4,4902,60.3,22.9,4898,60.5,22.9
Turk Dialogues Corrected (TDC),FillMask,8584,46.2,19.7,2800,46.5,20.0,2798,46.8,20.3
Turk AAC,Initials-only,5019,21.5,5.3,559,22.1,5.5,565,21.0,5.0
Turk AAC,Complete,4352,22.9,5.1,490,23.3,5.3,488,22.3,4.8
Turk AAC,Incomplete,7960,29.9,8.1,904,30.4,8.5,856,29.0,7.9
Turk AAC,FillMask,5019,19.4,2.8,559,19.7,2.9,565,19.2,2.6
DailyDialog Corrected,Initials-only,123650,86.1,70.4,9233,84.4,66.4,8318,82.8,64.0
DailyDialog Corrected,Complete,99202,87.6,69.6,7334,85.9,64.9,6612,84.7,63.3
DailyDialog Corrected,Incomplete,196286,95.6,70.1,14588,93.8,66.0,13198,92.4,63.7
DailyDialog Corrected,FillMask,123426,82.2,69.7,9211,80.4,65.7,8306,79.0,63.2
DailyDialog Corrected,Initials-only,327569,63.1,64.0,41636,60.7,60.3,36772,64.4,68.2
DailyDialog Corrected,Complete,241115,67.4,65.1,30268,64.8,60.4,26464,68.8,68.0
DailyDialog Corrected,Incomplete,472746,74.8,65.7,59124,72.3,61.2,52380,75.7,67.4
DailyDialog Corrected,FillMask,323834,60.0,63.2,41030,57.8,59.5,36057,61.1,67.0
